# Supplementary material for: Evaluation of Nitric Oxide-Donating Properties of 11H-indeno[1,2-b]quinoxalin-11-one Oxime (IQ-1) by Electron Paramagnetic Resonance Spectroscopy
Source: Molecules. 2024 Aug 12;29(16):3820. doi: 10.3390/molecules29163820 (PMC11357192; doi:10.3390/molecules29163820)
Supplement: Supplementary file 1 [file molecules-29-03820-s001.zip]

Archive with 23 entries (18 files):
- ORCA_output/
- ORCA_output/Fe_complexes/
- ORCA_output/Fe_complexes/DETC2-Fe-NO.orc
- ORCA_output/Fe_complexes/DETC2-Fe.orc
- ORCA_output/Oxime_oxidation_species/
- ORCA_output/Oxime_oxidation_species/in_gas_phase/
- ORCA_output/Oxime_oxidation_species/in_gas_phase/AL1_E-isomer.orc
- ORCA_output/Oxime_oxidation_species/in_gas_phase/AL1_Product_Amide.orc
- ORCA_output/Oxime_oxidation_species/in_gas_phase/AL1_Superoxide_Adduct.orc
- ORCA_output/Oxime_oxidation_species/in_gas_phase/AL1_Z-isomer.orc
- ORCA_output/Oxime_oxidation_species/in_gas_phase/IQ-18.orc
- ORCA_output/Oxime_oxidation_species/in_gas_phase/IQ-1_E-isomer.orc
- ORCA_output/Oxime_oxidation_species/in_gas_phase/IQ-1_Superoxide_Adduct.orc
- ORCA_output/Oxime_oxidation_species/in_gas_phase/IQ-1_Z-isomer.orc
- ORCA_output/Oxime_oxidation_species/in_water_(CPCM_solvation)/
- ORCA_output/Oxime_oxidation_species/in_water_(CPCM_solvation)/AL1_E-isomer.orc
- ORCA_output/Oxime_oxidation_species/in_water_(CPCM_solvation)/AL1_Product_Amide.orc
- ORCA_output/Oxime_oxidation_species/in_water_(CPCM_solvation)/AL1_Superoxide_Adduct.orc
- ORCA_output/Oxime_oxidation_species/in_water_(CPCM_solvation)/AL1_Z-isomer.orc
- ORCA_output/Oxime_oxidation_species/in_water_(CPCM_solvation)/IQ-18.orc
- ORCA_output/Oxime_oxidation_species/in_water_(CPCM_solvation)/IQ-1_E-isomer.orc
- ORCA_output/Oxime_oxidation_species/in_water_(CPCM_solvation)/IQ-1_Superoxide_Adduct.orc
- ORCA_output/Oxime_oxidation_species/in_water_(CPCM_solvation)/IQ-1_Z-isomer.orc
